# Supplementary material for: Stereoelectronic Features of a Complex Ketene Dimerization Reaction
Source: Molecules. 2021 Dec 23;27(1):66. doi: 10.3390/molecules27010066 (PMC8746406; doi:10.3390/molecules27010066)
Supplement: Supplementary file 1 [file molecules-27-00066-s001.zip]

Archive with 1 entries (1 files):
- molecules-1490123-supplementary.pdf
